# Supplementary material for: Synthesis of 1-Amino-3-oxo-2,7-naphthyridines via Smiles Rearrangement: A New Approach in the Field of Chemistry of Heterocyclic Compounds
Source: Int J Mol Sci. 2022 May 25;23(11):5904. doi: 10.3390/ijms23115904 (PMC9179986; doi:10.3390/ijms23115904)
Supplement: Supplementary file 1 [file ijms-23-05904-s001.zip]

Archive with 1 entries (1 files):
- ijms-1703034-supplementary.pdf
